# Supplementary material for: The Effect of Financial Scarcity on Reinforcer Pathology: A Dyadic Developmental Examination
Source: Children (Basel). 2022 Sep 1;9(9):1338. doi: 10.3390/children9091338 (PMC9498192; doi:10.3390/children9091338)
Supplement: Supplementary file 1 [file children-09-01338-s001.zip]

Archive with 1 entries (1 files):
- children-1878717-supplementary.pdf
